# Supplementary material for: “Phoenix in Flight”: an unique fruit morphology ensures wind dispersal of seeds of the phoenix tree (Firmiana simplex (L.) W. Wight)
Source: BMC Plant Biol. 2022 Mar 12;22:113. doi: 10.1186/s12870-022-03494-z (PMC8917737; doi:10.1186/s12870-022-03494-z)
Supplement: Supplementary file 3 — Additional file 3. The raw data of all statistical analysis in the article. [file 12870_2022_3494_MOESM3_ESM.xls]

## Sheet: Fruit morphology data
Sample NO.	Fruit length (cm)	Fruit width (cm)	Peel thickness (mm)	Projected area of fruit (cm2)	Peel mass (g)	Total mass of seeds (g)	Seeds number	Fruit mass (g)	wing loading (g/cm2)
1	9.2	3.5	0.31	20.13	0.283	0.471	3	0.754	0.0374565
2	9.5	3.8	0.31	28.47	0.273	0.477	3	0.75	0.0263435
3	10.2	3.7	0.36	30.71	0.323	0.648	4	0.971	0.0316184
4	9.8	3.8	0.38	29.55	0.316	0.664	4	0.98	0.0331641
5	10.3	3.7	0.32	29.09	0.286	0.628	4	0.914	0.0314197
6	10.4	3.3	0.41	28.82	0.353	0.64	4	0.993	0.0344552
7	10.2	3.8	0.34	30.43	0.277	0.495	3	0.772	0.0253697
8	10.4	3.6	0.45	30.17	0.369	0.672	4	1.041	0.0345045
9	10.3	3.9	0.37	31.17	0.343	0.656	4	0.999	0.03205
10	9	3.3	0.29	24.61	0.243	0.344	2	0.587	0.0238521
11	7.8	3.3	0.26	20.9	0.219	0.179	1	0.398	0.0190431
12	10.1	3.4	0.36	28.99	0.27	0.636	4	0.906	0.0312522
13	9.3	3.3	0.33	22.37	0.193	0.488	4	0.681	0.0304426
14	8.7	3.2	0.29	19.42	0.15	0.272	2	0.422	0.0217302
15	9.5	3.3	0.3	27.46	0.159	0.238	2	0.397	0.0144574
16	8	3.2	0.35	18.21	0.17	0.321	3	0.491	0.0269632
17	7.8	3	0.28	15.59	0.131	0.464	4	0.595	0.0381655
18	9.3	3.5	0.41	24.83	0.276	0.375	3	0.651	0.0262183
19	7.3	2.8	0.28	12.37	0.112	0.324	4	0.436	0.0352466
20	7.5	2.9	0.3	16.32	0.131	0.315	3	0.446	0.0273284
21	6.5	2.5	0.37	13.17	0.097	0.309	3	0.406	0.0308276
22	7.6	2.8	0.32	17.02	0.12	0.444	4	0.564	0.0331375
23	7.6	2.6	0.25	14.92	0.11	0.392	4	0.502	0.0336461
24	7.3	2.7	0.33	14.9	0.138	0.236	2	0.374	0.0251007
25	7	2.7	0.31	14.23	0.118	0.352	4	0.47	0.0330288
26	6.8	2.7	0.25	14.22	0.111	0.342	3	0.453	0.0318565
27	7	2.7	0.23	14.17	0.101	0.424	4	0.525	0.0370501
28	7.2	2.7	0.3	15.01	0.11	0.444	4	0.554	0.0369087
29	7.3	2.7	0.22	15.02	0.099	0.436	4	0.535	0.0356192
30	7.5	3	0.34	16.98	0.118	0.412	4	0.53	0.0312132
31	8.1	4.1	0.29	22.34	0.199	0.378	3	0.577	0.0258281
32	7.7	2.6	0.21	15.79	0.107	0.342	3	0.449	0.0284357
33	8.6	3.3	0.41	23.36	0.203	0.408	3	0.611	0.0261558
34	6.9	2.7	0.25	13.08	0.09	0.36	3	0.45	0.0344037
35	9.7	3.5	0.28	25.33	0.255	0.356	2	0.611	0.0241216
36	7.3	2.9	0.34	17.64	0.116	0.23	2	0.346	0.0196145
37	6.8	2.6	0.34	12.67	0.11	0.222	2	0.332	0.0262036
38	7.4	2.9	0.3	16.7	0.111	0.46	4	0.571	0.0341916
39	7.3	3.1	0.28	18.9	0.148	0.254	2	0.402	0.0212698
40	7.3	2.9	0.28	15.23	0.114	0.357	3	0.471	0.0309258
41	7.9	3	0.22	18.12	0.132	0.42	4	0.552	0.0304636
42	7.5	2.8	0.26	14.67	0.108	0.508	4	0.616	0.0419905
43	7.5	2.8	0.23	15.06	0.134	0.408	4	0.542	0.0359894
44	7.6	2.9	0.3	15.99	0.126	0.4	4	0.526	0.0328956
45	7.6	3	0.33	16.84	0.127	0.464	4	0.591	0.035095
46	6.8	2.9	0.2	15.83	0.097	0.46	4	0.557	0.0351864
47	8.3	3.5	0.35	20.4	0.25	0.396	2	0.646	0.0316667
48	8	2.8	0.3	16.6	0.13	0.484	4	0.614	0.036988
49	7.4	2.8	0.39	15.85	0.124	0.472	4	0.596	0.0376025
50	7	2.7	0.26	14.13	0.104	0.496	4	0.6	0.0424628
51	7.3	2.8	0.3	15.56	0.116	0.372	4	0.488	0.0313625
52	7	2.5	0.27	13.16	0.097	0.384	4	0.481	0.0365502
53	7.3	2.9	0.28	15.67	0.119	0.512	4	0.631	0.040268
54	9.4	3.8	0.34	24.7	0.196	0.512	4	0.708	0.028664
55	8	2.8	0.25	16.75	0.136	0.436	4	0.572	0.0341493
56	7.6	2.9	0.25	14.83	0.117	0.36	4	0.477	0.0321645
57	7.3	3	0.27	16.99	0.114	0.444	4	0.558	0.0328428
58	9	3.3	0.3	23.24	0.203	0.519	3	0.722	0.0310671
59	9.74	4.06	0.31	28.18	0.31	0.548	3	0.858	0.0304471
60	9.6	3.62	0.26	28.44	0.241	0.557	3	0.798	0.0280591
61	9.64	4.32	0.35	31.46	0.443	0.804	4	1.247	0.0396376
62	9.99	4.26	0.33	30.85	0.313	0.769	4	1.082	0.0350729
63	9.2	3.72	0.37	25.06	0.303	0.673	4	0.976	0.0389465
64	9.26	4.42	0.33	29.54	0.335	0.632	4	0.967	0.0327353
65	9.71	3.68	0.29	23.64	0.22	0.536	4	0.756	0.0319797
66	9.44	3.99	0.22	29.19	0.276	0.58	3	0.856	0.0293251
67	8.36	4.26	0.3	25.18	0.27	0.386	2	0.656	0.0260524
68	9.26	4.26	0.34	29.36	0.398	0.546	3	0.944	0.0321526
69	9.73	3.58	0.26	22.35	0.22	0.521	4	0.741	0.0331544
70	9.44	3.4	0.27	20.22	0.265	0.412	4	0.677	0.0334817
71	7.69	3.84	0.25	21.62	0.215	0.206	1	0.421	0.0194727
72	9.88	3.88	0.26	25.38	0.242	0.61	4	0.852	0.0335697
73	10.53	4.38	0.26	32.29	0.348	0.808	4	1.156	0.0358006
74	9.89	3.74	0.25	24.44	0.238	0.541	4	0.779	0.031874
75	8.8	3.82	0.31	22.47	0.354	0.536	3	0.89	0.0396084
76	9.32	3.91	0.28	23.91	0.297	0.565	4	0.862	0.0360519
77	9.2	3.45	0.35	19.99	0.219	0.468	4	0.687	0.0343672
78	8.12	3.72	0.25	22.44	0.295	0.498	3	0.793	0.0353387
79	8.93	3.54	0.3	20.77	0.186	0.509	4	0.695	0.0334617
80	9.82	3.68	0.32	23.65	0.23	0.54	4	0.77	0.0325581
81	9.9808	3.709	0.28	25.3879	0.1936	0.6006	4	0.7942	0.0312826
82	8.744	3.378	0.35	19.4927	0.1357	0.4495	3	0.5852	0.0300216
83	10.071	4.1599	0.34	29.0573	0.2129	0.6413	4	0.8542	0.029397
84	8.6236	3.4489	0.3	21.5997	0.1817	0.5819	4	0.7636	0.0353524
85	8.3214	3.2678	0.28	19.8639	0.1644	0.4701	3	0.6345	0.0319424
86	8.7281	4.5119	0.34	22.161	0.187	0.4758	3	0.6628	0.0299084
87	8.2458	3.3544	0.26	18.8833	0.1231	0.31	2	0.4331	0.0229356
88	9.0261	3.9452	0.3	24.7306	0.1881	0.6277	4	0.8158	0.0329875
89	7.9848	3.0245	0.25	16.2931	0.0987	0.28	2	0.3787	0.023243
90	9.3701	3.5453	0.37	23.3741	0.1666	0.6057	4	0.7723	0.0330408
91	8.6005	3.7798	0.32	23.9489	0.2401	0.3755	3	0.6156	0.0257048
92	9.3074	3.8507	0.35	25.6513	0.2592	0.5087	4	0.7679	0.0299361
93	9.1316	3.4488	0.31	20.9546	0.1804	0.4726	4	0.653	0.0311626
94	10.2522	3.9703	0.41	28.6534	0.2643	0.4698	4	0.7341	0.02562
95	7.0433	4.0636	0.32	19.0976	0.132	0.3202	2	0.4522	0.0236784
96	9.2203	3.5925	0.27	23.5633	0.2295	0.2349	2	0.4644	0.0197086
97	7.9421	4.253	0.3	24.8684	0.2471	0.3813	2	0.6284	0.025269
98	9.2623	3.5461	0.42	22.4088	0.2061	0.5042	4	0.7103	0.0316974
99	10.4646	4.2047	0.44	29.468	0.3077	0.5144	3	0.8221	0.027898
100	9.945	3.5436	0.39	25.3009	0.256	0.6556	4	0.9116	0.0360304
101	9.5426	3.5225	0.29	22.7609	0.1985	0.3987	3	0.5972	0.026238
102	8.8957	4.3496	0.35	26.3968	0.2924	0.5014	3	0.7938	0.0300718
103	9.9086	3.7087	0.27	24.749	0.2517	0.5665	4	0.8182	0.0330599
104	9.4735	4.5832	0.45	30.7124	0.3191	0.5804	3	0.8995	0.0292879
105	7.6537	3.1657	0.36	17.654	0.1851	0.2905	2	0.4756	0.02694
106	10.1695	3.6633	0.29	25.0805	0.2268	0.4897	3	0.7165	0.028568
107	9.0237	3.851	0.33	24.4639	0.2457	0.5446	4	0.7903	0.0323048
108	8.2042	3.4265	0.36	19.9591	0.1902	0.3227	2	0.5129	0.0256975
109	9.849	3.9483	0.38	28.1545	0.2817	0.4328	3	0.7145	0.0253778
110	9.6392	4.1854	0.3	27.6925	0.2638	0.3983	2	0.6621	0.023909
111	8.9371	3.851	0.32	23.7675	0.2107	0.5449	4	0.7556	0.0317913
112	8.2442	3.6857	0.35	22.3368	0.1925	0.1993	1	0.3918	0.0175406
113	8.7299	3.8279	0.29	23.4891	0.2495	0.2352	2	0.4847	0.0206351
114	7.371	3.3543	0.32	17.2818	0.1772	0.1595	1	0.3367	0.0194829
115	9.2185	3.9455	0.42	27.0307	0.2213	0.4344	3	0.6557	0.0242576
116	8.623	3.262	0.29	19.3191	0.1519	0.4318	3	0.5837	0.0302136
117	7.583	2.791	0.36	15.2117	0.1774	0.1129	1	0.2903	0.019084
118	9.8066	4.1581	0.39	28.7298	0.4104	0.7403	4	1.1507	0.0400525
119	8.7653	4.0169	0.35	25.7417	0.2279	0.4934	3	0.7213	0.0280207
120	9.8853	3.946	0.35	28.1997	0.2799	0.6302	4	0.9101	0.0322734
121	8.0651	4.1814	0.32	23.4327	0.2832	0.2644	2	0.5476	0.0233691
122	7.3228	3.6869	0.31	19.0211	0.2385	0.3506	3	0.5891	0.0309708
123	7.5889	3.264	0.29	17.4733	0.1838	0.3195	2	0.5033	0.028804
124	7.6865	3.7807	0.27	21.5757	0.1939	0.1973	1	0.3912	0.0181315
125	9.986	4.537	0.45	31.6191	0.4295	0.6136	3	1.0431	0.0329895
126	9.3562	4.2316	0.39	28.7064	0.3903	0.5472	3	0.9375	0.0326583
127	8.9344	3.5909	0.38	23.5917	0.2441	0.4515	3	0.6956	0.0294849
128	8.8122	3.7335	0.38	22.6002	0.2015	0.4574	4	0.6589	0.0291547
129	8.5631	3.3543	0.31	19.7348	0.1603	0.3387	3	0.499	0.0252852
130	9.836	4.3228	0.32	30.6125	0.2574	0.3396	2	0.597	0.0195018
131	9.7312	3.685	0.29	24.5398	0.2439	0.5287	4	0.7726	0.0314836
132	8.2888	3.8507	0.31	23.4238	0.2426	0.4746	3	0.7172	0.0306185
133	9.3761	3.5689	0.33	23.5404	0.1994	0.5777	4	0.7771	0.0330113
134	9.0477	3.7323	0.36	23.4874	0.1917	0.3917	3	0.5834	0.0248389
135	7.7959	3.5669	0.38	20.3988	0.1879	0.154	1	0.3419	0.0167607
136	9.1914	4.7245	0.39	31.5466	0.3307	0.7723	4	1.103	0.0349642
137	8.8136	3.1181	0.31	18.7991	0.1569	0.3014	2	0.4583	0.0243789
138	9.2134	4.1814	0.46	27.5245	0.3529	0.4102	2	0.7631	0.0277244
139	9.0956	3.3551	0.3	21.2213	0.1507	0.6277	4	0.7784	0.0366801
140	8.8224	3.3564	0.29	20.3581	0.1568	0.5754	4	0.7322	0.035966
141	8.373	3.2835	0.31	18.6668	0.1534	0.4355	3	0.5889	0.031548
142	10.1418	4.3724	0.32	30.4697	0.3039	0.5399	3	0.8438	0.0276931
143	10.2205	3.9703	0.38	26.6903	0.2236	0.4854	4	0.709	0.0265639
144	9.0514	4.1811	0.38	25.7082	0.281	0.497	4	0.778	0.0302627
145	10.1115	4.0419	0.34	28.4954	0.3137	0.608	4	0.9217	0.0323455
146	9.8768	4.1812	0.27	29.3916	0.2339	0.573	3	0.8069	0.0274534
147	10.4431	4.7955	0.41	34.2239	0.3914	0.5793	3	0.9707	0.0283632
148	10.2285	4.7953	0.38	35.5352	0.3358	0.7395	4	1.0753	0.0302601
149	10.3702	4.8661	0.37	36.0151	0.3146	0.7714	4	1.086	0.030154
150	9.0372	4.1127	0.38	25.8907	0.306	0.6778	4	0.9838	0.0379982
Mean	8.73813	3.55329	0.319733	22.6193	0.216541	0.462297	3.24667	0.678839	0.0301481
SD	1.06835	0.555782	0.0538448	5.55269	0.0827262	0.143093	0.889436	0.201933	0.00547384

## Sheet: Seed distribution data
Seed position ID	Xseed (cm)	Yseed (cm)
a1	1.2	-1.3
a1	1.5	-1.2
a1	1.3	-1.2
a1	1.4	-1.1
a1	1.1	-1.1
a1	1.2	-1.1
a1	1.3	-1
a1	1.1	-1
a1	1.5	-1
a1	1.5	-0.9
a1	1.3	-0.9
a1	1	-0.9
a1	0.9	-0.9
a1	1.4	-0.9
a1	1.2	-0.9
a1	1.1	-0.8
a1	1.3	-0.8
a1	1.3	-0.8
a1	1	-0.8
a1	1	-0.8
a1	1.3	-0.8
a1	0.8	-0.8
a1	1.1	-0.8
a1	1	-0.8
a1	1.1	-0.8
a1	1.1	-0.7
a1	0.9	-0.7
a1	1	-0.7
a1	0.9	-0.7
a1	1.1	-0.7
a1	1.3	-0.7
a1	1	-0.7
a1	1	-0.5
a1	0.8	-0.3
a1
a1
a1
a1
a1
b1	1.1	0.4
b1	0.8	0.5
b1	0.9	0.5
b1	1	0.6
b1	0.9	0.6
b1	1.1	0.6
b1	1.4	0.6
b1	1.1	0.6
b1	1	0.6
b1	1.1	0.6
b1	1.2	0.7
b1	1.2	0.7
b1	1.1	0.7
b1	0.9	0.7
b1	1.1	0.7
b1	1.1	0.8
b1	1.9	0.8
b1	1.4	0.8
b1	1.2	0.8
b1	0.9	0.8
b1	1.2	0.8
b1	1	0.8
b1	1.2	0.8
b1	1.2	0.8
b1	1.2	0.8
b1	1.2	0.8
b1	1.3	0.9
b1	1	0.9
b1	1.1	0.9
b1	0.6	1
b1	1.7	1.1
b1	1	1.2
b1
b1
b1
b1
b1
b1
b1
a2	1.7	1.7
a2	1.7	1.3
a2	1.6	1.2
a2	1.6	1.5
a2
a2
a2	1.6	1.2
a2	2	1.3
a2
a2	2	0.8
a2	1.6	1.1
a2	1.4	0.8
a2	1.1	0.6
a2	1.7	1.2
a2	1.4	0.9
a2	1.6	1.3
a2	1.5	0.7
a2	1.7	0.9
a2	1.7	0.7
a2	1.2	0.9
a2	1.5	0.9
a2	1.3	0.9
a2	1.3	1.2
a2	1.1	0.9
a2	2	1.4
a2	1.3	0.8
a2	1.4	0.9
a2	1.3	0.9
a2	1.3	0.7
a2	2	1.1
a2	1.8	1.1
a2	1.4	0.8
a2	1.2	0.9
a2	1.3	0.8
a2
a2	1.8	1
a2	1.4	0.9
a2	1.2	0.9
a2	1.8	1
b2	1.2	-0.7
b2	1.2	-1
b2	1.4	-0.9
b2	1.4	-0.8
b2
b2	1.3	-0.7
b2	1.4	-1
b2	1.2	-0.8
b2	1.6	-1
b2	1.4	-1
b2	1.7	-1.2
b2	1.4	-1.1
b2	1.4	-1
b2	1.1	-0.8
b2	1.3	-1.1
b2	1.5	-0.7
b2	2.2	-1.4
b2	2	-1
b2	1.5	-1.2
b2	1.2	-0.7
b2	1.5	-1
b2	1.3	-0.9
b2	1.5	-0.8
b2	1.6	-0.8
b2	1.3	-0.9
b2	1.6	-1
b2	1.6	-1.3
b2	1.1	-1
b2
b2	1.6	1.8
b2	2.2	-1.4
b2	1.2	-1.1
b2	1	0.7
b2	1.8	-1.1
b2	1.4	-1.2
b2
b2	1.9	-1.3
b2	1.3	-0.9
b2
a3	3	-1.8
a3	3.3	1.7
a3
a3	3.6	1.7
a3	2.9	1.6
a3	2.8	1.4
a3	2.7	-1.7
a3	3.1	-1.8
a3	3	-1.6
a3	3.1	-0.7
a3	2.5	-1.5
a3	2	-1.8
a3	1.9	-1.4
a3	2	-1.5
a3	2.5	1.3
a3	2.4	-1.4
a3	2.7	1.1
a3	2.2	-1.3
a3	1.7	-1.2
a3	1.9	-1.3
a3	2.3	-1.3
a3	1.8	-1.3
a3	2.2	-1.5
a3	2.2	-1.3
a3	2.6	-1.6
a3	2.2	-1.2
a3	2	-1.6
a3	2	-1.1
a3	1.8	-1.2
a3	2.2	-1.1
a3	2.4	-1.3
a3	2.2	-1.3
a3	2	-1.3
a3	2	-1.4
a3	2.8	1.5
a3	2.9	-1.7
a3	2.2	-1.1
a3	2.2	-1.5
a3	2.5	-1.2
b3	2.1	-0.8
b3	2.1	1.1
b3	1.9	1.1
b3	2.3	1.3
b3	2.1	1.4
b3	2.3	1
b3	2.1	1.4
b3	1.8	1.1
b3	2.3	1.1
b3	2.7	-1.5
b3	2.2	1.2
b3	2.2	1.1
b3	2.6	-1.5
b3	1.3	1.2
b3	2.2	1.2
b3	2.2	1.1
b3	3.3	1.5
b3	2.9	1.5
b3
b3	1.8	1.1
b3	2.2	1.3
b3	2	1.3
b3	2.2	1.2
b3	2.2	1.4
b3	2.2	1.2
b3	2.2	1.2
b3	2.7	1.6
b3	2.2	1.3
b3
b3	2.1	-1.2
b3	3.2	1.8
b3
b3	2.2	-1.2
b3	2.5	1.2
b3
b3	2.6	-1.5
b3	2.2	1.1
b3	1.7	1
b3	2	1.2
a4
a4
a4	3.3	1.7
a4
a4
a4
a4	3.5	1.2
a4	3.9	1.8
a4
a4	4	1.4
a4	3	1.5
a4	2.9	1.1
a4	2.5	1.2
a4
a4
a4
a4
a4	3.2	1.4
a4	2.2	1.2
a4	2.5	1.4
a4	2.8	1.3
a4	2.3	1.3
a4	2.9	1.9
a4	2.6	1.4
a4
a4	2.5	1.3
a4	2.6	1.2
a4	2.5	1.3
a4	2.4	1.2
a4
a4	3	1.3
a4	2.8	1.3
a4	2.6	1.2
a4	2.6	1.2
a4
a4
a4	2.7	1.3
a4	3	1.6
a4
b4
b4	2.9	-1.4
b4	2.5	-1.3
b4	2.7	-1.2
b4	2.7	-1.6
b4	2.9	-1.3
b4	2.1	-1.5
b4	2.3	-1.2
b4
b4
b4
b4
b4
b4	2.3	-1.3
b4	3	-1.5
b4	3.3	-1.3
b4	4.2	-1.8
b4	3.8	-1.7
b4
b4	2.5	-1.3
b4	2.4	-1.4
b4
b4	2.6	-1.3
b4	3	-1.3
b4	2.7	-1.4
b4	3	-1.4
b4	3.6	-1.8
b4
b4	3	1.6
b4
b4	4.5	-1.8
b4
b4
b4
b4	2.5	-1.6
b4	3.4	1.7
b4
b4	2.6	-1.5
b4	2.6	-1.3

## Sheet: Flight performance
Sample NO.	Fruit length (cm)	Fruit mass (g)	Projected area of fruit (cm2)	Seeds number	Terminal velocity(m/s)	Spin frequency(Hz)	Coning angle (deg)	wing loading*100 (g/cm2)	Spin orientation
1	7.57	0.41664	17.08	2	1.25	10.9	23.1	2.43934	U
2	6.65	0.24688	13.36	1	1.08	7.5	28.4	1.8479	U
3	7.66	0.28136	17.67	1	1.11	13.3	19.7	1.5923	U
4	9.46	0.8424	25.6	3	1.79	7.5	40.8	3.29062	U
5	9.05	0.60192	22.74	3	1.29	8	34.6	2.64697	U
6	10.15	0.7652	25.65	4	1.115	8.035	24.75	2.98324	U
7	9.59	0.65848	29.81	3	1.12	10	17.4	2.20892	U
8	8.58	0.60144	22.68	3	1.23	9.285	32	2.65185	U
9	10.21	0.77216	26.52	4	1.355	11.265	19.15	2.91161	U
10	8.99	0.49104	26.38	2	1.095	11	27.15	1.86141	U
11	9.87	0.8188	32.35	4	1.01	10	12.05	2.53107	U
12	10.2	0.77176	26.47	4	1.045	10.45	15.9	2.9156	U
13	7.73	0.4132	16.65	2	1.06	9.285	23.9	2.48168	U
14	9	0.772	26.5	4	1.25	9.285	19.75	2.91321	U
15	8.64	0.62424	25.53	3	1.02	10	24.2	2.44512	U
16	8.64	0.62424	25.53	3	1.13	9.735	17.4	2.44512	U
17	10.41	0.77736	27.17	4	1.06	10.45	17.7	2.8611	U
18	10.29	0.82368	32.96	4	1.2	10	19.8	2.49903	U
19	7.66	0.29856	19.82	1	0.98	10.45	5.8	1.50636	U
20	8.1	0.31344	21.68	1	1.135	9.285	8.415	1.44576	U
21	8	0.70336	17.92	4	1.64	10.95	25.4	3.925	U
22	7.86	0.70712	18.39	4	1.46	15	20.35	3.84513	U
23	9.52	0.74896	23.62	4	1.25	13.3	24.5	3.17087	U
24	9.95	0.64376	27.97	3	1.07	11.785	22.9	2.30161	U
25	10.37	0.75824	24.78	4	1.07	10.065	26.65	3.05989	U
26	9.4	0.74008	22.51	4	1.235	11	17.6	3.28778	U
27	8.18	0.602	22.75	3	1.095	12.65	22.75	2.64615	U
28	8.08	0.4556	21.95	2	1.43	12.65	20.3	2.07563	U
29	10.74	0.8368	34.6	4	1.06	13.5	14.05	2.4185	U
30	9.05	0.49896	27.37	2	1.13	9.285	25.1	1.82302	U
31	8.72	0.74448	23.06	4	1.25	10.4	16.45	3.22845	U
32	9.59	0.74024	22.53	4	1.01	12.5	22.75	3.28557	U
33	8.14	0.5964	22.05	3	1.295	9.23	28.25	2.70476	U
34	8.76	0.75936	24.92	4	1.33	11.65	18.1	3.04719	U
35	8.73	0.60632	23.29	3	1.035	13.5	15	2.60335	U
36	10.32	0.65008	28.76	3	1.395	11.45	20.75	2.26036	U
37	7.51	0.43792	19.74	2	0.98	10.45	22.5	2.21844	U
38	8.03	0.57288	19.11	3	1.385	11	18.8	2.9978	U
39	9.73	0.77872	27.34	4	1.06	12.95	17.85	2.84828	U
40	9.15	0.60232	22.79	3	1.18	11.45	14.15	2.64291	U
41	8.105	0.5771	17.74	3	1.089	12.5	22.08	3.2531	U
42	7.927	0.7369	21.433	3	2.38	12.82	47.41	3.43816	U
43	10.552	0.8978	34.197	4	1.29	9.23	25.18	2.62538	U
44	9.7	0.6758	25.457	3	1.093	7.5	35.48	2.65467	U
45	9.307	0.6874	25.9	3	1.127	8	35.59	2.65405	U
46	9.408	0.7315	26.818	3	1.259	7.5	25.91	2.72765	U
47	9.614	0.954	32.087	4	1.023	10	11.89	2.97317	U
48	7.102	0.5862	19.86	2	1.286	10.9	15.8	2.95166	U
49	10.045	0.5922	28.557	2	0.902	13.33	21.02	2.07375	U
50	9.356	0.772	21.569	4	2.271	10	55.91	3.57921	U
51	6.875	0.3339	16.074	1	0.926	10.9	16.3	2.07727	U
52	9.387	0.559	23.967	2	0.916	9.23	12.4	2.33237	U
53	9.103	0.5314	21.525	2	1.15	8.57	20.43	2.46876	U
54	7.229	0.6339	20.779	2	1.287	12	12.7	3.05068	U
55	9.126	0.8026	22.912	4	1.13	10	23.19	3.50297	U
56	9.773	0.8457	25.272	4	1.226	8.57	29.51	3.34639	U
57	10.226	0.9585	28.446	4	1.138	9.23	28.07	3.36954	U
58	9.708	0.9014	29.888	3	1.1	9.23	24.93	3.01593	U
59	8.257	0.6686	20.033	3	1.48	15	13.12	3.33749	U
60	7.872	0.5907	23.611	2	1	10	6.68	2.5018	U
61	8.396	0.6874	22.036	3	1.134	10	20.16	3.11944	U
62	7.807	0.3405	17.563	1	1.046	13.33	11.39	1.93873	U
63	8.71	0.7105	24.509	3	1.115	15	12.45	2.89894	U
64	8.012	0.719	17.859	4	2.258	15	41.85	4.02598	U
65	9.107	0.7679	25.773	2	1.163	8.57	14.87	2.97947	U
66	8.968	0.6867	22.422	3	1.32	8	23.61	3.06262	U
67	9.038	0.7634	24.559	3	1.441	7.5	32.28	3.10843	U
68	7.999	0.6848	22.204	3	1.152	9.09	29.83	3.08413	U
69	9.722	0.7476	26.808	3	1.248	7.69	33.84	2.78872	U
70	9.089	0.6818	27.053	2	1.057	8.33	28.58	2.52024	U
71	8.694	0.5773	21.304	2	1.071	10	21.41	2.70982	U
72	8.971	0.6185	24.481	2	1.447	8.33	46.98	2.52645	U
73	7.546	0.6468	19.927	3	1.389	5.88	37.99	3.24585	U
74	8.404	0.4172	23.244	1	0.963	7.69	17.86	1.79487	U
75	9.148	0.6772	23.706	3	1.057	15.4	17.66	2.85666	U
76	10.976	0.7834	30.627	4	1.022	11.11	13.03	2.55787	U
77	9.034	0.7093	23.694	3	1.101	11.76	14.04	2.99358	U
78	8.081	0.398	20.765	1	1.21	10	21.06	1.91669	U
79	7.104	0.3268	16.431	1	1.166	14.29	15.08	1.98892	U
80	8.463	0.6535	22.486	3	1.117	11.11	24.98	2.90625	U
81	8.342	0.3769	16.89	2	1.013	12.5	26.21	2.2315	U
82	10.113	0.8005	23.673	4	1.013	10.53	20.7	3.38149	U
83	8.466	0.3399	21.289	1	0.892	7.41	20.81	1.5966	U
84	9.259	0.5632	19.528	3	1.047	14.29	23.32	2.88406	U
1d	9.81	0.6516	28.95	3	1.57	7.615	30.8	2.25078	D
2d	10.69	0.95832	32.29	5	1.365	8.16	14.25	2.96785	D
3d	7.96	0.47728	24.66	2	1.94	7.635	32.4	1.93544	D
4d	9.74	0.77336	26.67	4	1.78	7.285	24.45	2.89974	D
5d	7.57	0.41664	17.08	2	1.38	10	32	2.43934	D
6d	10.21	0.77432	26.79	4	1.6	9.23	34.4	2.89033	D
7d	10.45	0.65568	29.46	3	1.535	7	35.45	2.22566	D
8d	10.11	0.76656	25.82	4	1.4	7	22.05	2.96886	D
9d	8.98	0.74752	23.44	4	2.51	13.55	29.2	3.18908	D
10d	9.93	0.75624	24.53	4	1.895	8.035	25.4	3.08292	D
11d	10.37	0.75824	24.78	4	1.58	8.98	22.6	3.05989	D
12d	8.8	0.742	22.75	4	1.815	9.735	25.85	3.26154	D
13d	8.79	0.62168	25.21	3	1.185	12	-4.35	2.46601	D
14d	9.09	0.65112	28.89	3	1.355	12	13.1	2.25379	D
15d	8.24	0.60336	22.92	3	1.63	9	17.6	2.63246	D
16d	8.46	0.59408	21.76	3	1.6	11.45	10.15	2.73015	D
17d	11.043	0.8613	26.37	4	1.682	8.57	19.98	3.26621	D
18d	8.999	0.6072	21.242	3	2.16	6	62.93	2.85849	D
19d	8.005	0.5549	20.089	2	1.703	8.57	22.72	2.76221	D
20d	10.06	0.7639	26.467	3	2.044	7.14	27.27	2.88624	D
21d	7.66	0.469	17.728	2	1.207	7.14	24.72	2.64553	D
22d	11.033	0.9703	35.246	4	1.985	4	57.94	2.75294	D
23d	9.028	0.8235	24.427	4	1.78	7.69	43.52	3.37127	D
24d	8.742	0.822	23.334	4	2.486	12.5	42.62	3.52276	D
25d	9.556	0.7321	26.636	3	1.819	6.25	44.06	2.74854	D

## Sheet: Drop test of modified fruits
Seed distribution type	Seeds number	Fruit lenghth (cm)	Projected area of fruit (cm2)	Fruit mass (g)	Terminal velocity(m/s)	Spin frequency (Hz)	Coning angle (deg)
4x	4	9.15	25.25	0.928	1.57	15	12.1
4x	4	9.15	25.25	0.928	1.63	15	13.2
4x	4	9.15	25.25	0.928	1.6	15	12.4
4x	4	9.15	25.25	0.928	1.65	15	14.5
4x	4	9.15	25.25	0.928	1.75	15	17.8
3a	3	9.15	25.25	0.75	1.21	8.57	22.4
3a	3	9.15	25.25	0.75	1.25	8.57	22.5
3a	3	9.15	25.25	0.75	1.28	8.57	24.5
3a	3	9.15	25.25	0.75	1.22	8.57	22.5
3a	3	9.15	25.25	0.75	1.22	8.57	24.9
3b	3	9.15	25.25	0.75	1.27	12	11.2
3b	3	9.15	25.25	0.75	1.19	12	12.3
3b	3	9.15	25.25	0.75	1.3	12	9.8
3b	3	9.15	25.25	0.75	1.16	13.3	12.8
3b	3	9.15	25.25	0.75	1.3	12	11.8
3c	3	9.15	25.25	0.75	1.19	13.3	10.6
3c	3	9.15	25.25	0.75	1.19	13.3	13.1
3c	3	9.15	25.25	0.75	1.2	12	13.9
3c	3	9.15	25.25	0.75	1.14	13.3	13.3
3c	3	9.15	25.25	0.75	1.27	12	13.7
3d	3	9.15	25.25	0.75	1.41	13.3	13.8
3d	3	9.15	25.25	0.75	1.34	13.3	12.8
3d	3	9.15	25.25	0.75	1.24	13.3	9.2
3d	3	9.15	25.25	0.75	1.36	15	9
3d	3	9.15	25.25	0.75	1.31	13.3	13.6
2a	2	9.15	25.25	0.58	2.16	5	65.2
2a	2	9.15	25.25	0.58	1.96	8.57	50.6
2a	2	9.15	25.25	0.58	2.18	5	62.1
2a	2	9.15	25.25	0.58
2a	2	9.15	25.25	0.58
2b	2	9.15	25.25	0.58	1.18	7.5	28.8
2b	2	9.15	25.25	0.58	1.25	6.7	28.9
2b	2	9.15	25.25	0.58	1.24	7.1	31.4
2b	2	9.15	25.25	0.58	1.17	7.5	27.7
2b	2	9.15	25.25	0.58	1.15	7.1	25.7
2c	2	9.15	25.25	0.58	1.99	6	59.2
2c	2	9.15	25.25	0.58	2.57	7.5	56.3
2c	2	9.15	25.25	0.58
2c	2	9.15	25.25	0.58
2c	2	9.15	25.25	0.58
2d	2	9.15	25.25	0.58	1.22	10	20.2
2d	2	9.15	25.25	0.58	1.14	10	22.5
2d	2	9.15	25.25	0.58	1.1	10	20.4
2d	2	9.15	25.25	0.58	1.27	10	17.3
2d	2	9.15	25.25	0.58	1.17	10	12.5
2e	2	9.15	25.25	0.58	1.3	12	12.9
2e	2	9.15	25.25	0.58	1.15	12	13.3
2e	2	9.15	25.25	0.58	1.27	12	10.9
2e	2	9.15	25.25	0.58	1.32	12	10.3
2e	2	9.15	25.25	0.58	1.37	12	8.3
2f	2	9.15	25.25	0.58	1.3	12	12.5
2f	2	9.15	25.25	0.58	1.34	13.3	8
2f	2	9.15	25.25	0.58	1.28	12	6
2f	2	9.15	25.25	0.58	1.26	13.3	17.2
2f	2	9.15	25.25	0.58
1a	1	9.15	25.25	0.425	1.15	6	24.6
1a	1	9.15	25.25	0.425	1	6	22.7
1a	1	9.15	25.25	0.425	1.12	5.7	22.9
1a	1	9.15	25.25	0.425	1.09	6	23.5
1a	1	9.15	25.25	0.425	1.07	6	23.7
1b	1	9.15	25.25	0.425	1.75	3.3	38.2
1b	1	9.15	25.25	0.425	1.83	3.75	47.8
1b	1	9.15	25.25	0.425	1.98	3.3	52.9
1b	1	9.15	25.25	0.425	1.97	4	54.9
1b	1	9.15	25.25	0.425	1.69	3.3	45
1c	1	9.15	25.25	0.425	1.08	8	14.4
1c	1	9.15	25.25	0.425	1.1	8.57	13.4
1c	1	9.15	25.25	0.425	1.08	8.57	13.5
1c	1	9.15	25.25	0.425	1.07	8	12.9
1c	1	9.15	25.25	0.425	1.09	10	6.6
1d	1	9.15	25.25	0.425	1.23	10	5.7
1d	1	9.15	25.25	0.425	1.16	10.9	12.5
1d	1	9.15	25.25	0.425	1.15	12	9.7
1d	1	9.15	25.25	0.425	1.16	10	9.8
1d	1	9.15	25.25	0.425	1.18	10	10.9
0x	0	9.15	25.25	0.286	1.11	3.75	49.8
0x	0	9.15	25.25	0.286	1.67
0x	0	9.15	25.25	0.286
0x	0	9.15	25.25	0.286
0x	0	9.15	25.25	0.286
